# Supplementary material for: Use of BABA and INA As Activators of a Primed State in the Common Bean (Phaseolus vulgaris L.)
Source: Front Plant Sci. 2016 May 18;7:653. doi: 10.3389/fpls.2016.00653 (PMC4870254; doi:10.3389/fpls.2016.00653)
Supplement: Supplementary Table 1 — Multiple Student's t-test analysis, followed by the Holm-Šídák multiple comparison test at a significance value of 0.05. Statistically significant values are in bold letters. [file Table1.XLSX]

## Sheet: Hoja1
Supplementary Table 1. Multiple Student’s t-test analysis, followed by the Holm-Šídák multiple comparison test at a significance value of 0.05. Statistically significant values are in bold letters
	INA									INA
	PR1/Actin11	PR4/Actin11	NPR1/Actin11	WRKY29/Actin11	WRKY53/Actin11	WRKY6/Actin11				PR1/EF1a	PR4/EF1a	NPR1/EF1a	WRKY29/EF1a	WRKY53/EF1a	WRKY6/EF1a
11 dag	3.01972e-17	3.32386e-15	1.22459e-12	0.461379	1.8384e-06	8.46589e-09			11 dag	6.66971e-14	0.0732672	4.422e-09	0.596407	3.55203e-05	4.00487e-07
16 dag	2.35027e-07	2.2545e-06	0.0104499	2.36023e-07	0.000128388	0.00171381			16 dag	2.98941e-10	0.0604292	0.151966	6.3648e-08	0.0005069	0.00192397
18 dag	5.33362e-05	2.9933e-05	0.818473	0.000769322	5.45686e-07	5.78441e-05			18 dag	4.04658e-06	0.000101811	3.51947e-11	4.45821e-06	8.85375e-12	1.58119e-07
22 dag	2.64124e-19	0.00445063	1.01909e-06	0.0045581	4.33472e-07	0.000222918			22 dag	1.54715e-06	0.573854	1.75299e-08	0.0761777	0.000127543	0.0361964
	BABA									BABA
	PR1/Actin11	PR4/Actin11	NPR1/Actin11	WRKY29/Actin11	WRKY53/Actin11	WRKY6/Actin11				PR1/EF1a	PR4/EF1a	NPR1/EF1a	WRKY29/EF1a	WRKY53/EF1a	WRKY6/EF1a
11 dag	0.000103374	0.568128	0.480531	0.0734872	7.13165e-10	0.0353197			11 dag	2.09389e-05	0.0732672	0.206786	0.00183062	3.49524e-06	0.721146
16 dag	0.221366	0.135469	0.0884997	0.430581	0.061758	5.06674e-05			16 dag	0.267038	0.0604292	0.154042	0.0127592	4.84851e-05	1.89226e-08
18 dag	0.0670747	0.00189663	0.449398	0.072928	0.0855644	0.219561			18 dag	0.0654469	0.000101811	0.304929	0.0526232	0.0443212	0.208873
22 dag	0.176652	0.488443	0.00060831	0.930825	0.949509	0.534638			22 dag	0.0745342	0.573854	0.00083911	0.85226	0.505994	0.0652612
	INA + P.S.									INA + P.S.
	PR1/Actin11	PR4/Actin11	NPR1/Actin11	WRKY29/Actin11	WRKY53/Actin11	WRKY6/Actin11				PR1/EF1a	PR4/EF1a	NPR1/EF1a	WRKY29/EF1a	WRKY53/EF1a	WRKY6/EF1a
18 dag	1.50376e-07	2.92653e-10	0.00850913	1.73655e-06	0.0918095	0.000227992			18 dag	9.65154e-10	9.06074e-10	7.69197e-05	0.0548377	3.43791e-05	1.79989e-10
22 dag	3.76152e-12	2.16185e-05	2.25159e-06	0.128476	0.11792	7.40264e-10			22 dag	4.41938e-09	8.70076e-11	7.01277e-06	0.121627	0.0418437	4.93436e-06
	BABA + P.S.									BABA + P.S.
	PR1/Actin11	PR4/Actin11	NPR1/Actin11	WRKY29/Actin11	WRKY53/Actin11	WRKY6/Actin11				PR1/EF1a	PR4/EF1a	NPR1/EF1a	WRKY29/EF1a	WRKY53/EF1a	WRKY6/EF1a
18 dag	0.00917436	9.86892e-07	0.0888731	0.0243599	0.0918095	0.0735944			18 dag	0.0213808	0.0044411	0.0791288	0.0469186	0.0673941	0.00199367
22 dag	0.0369304	0.891061	0.673951	0.149867	0.11792	0.640272			22 dag	0.0637108	0.979863	0.484129	0.103289	0.188615	0.927241
	P.S.									P.S.
	PR1/Actin11	PR4/Actin11	NPR1/Actin11	WRKY29/Actin11	WRKY53/Actin11	WRKY6/Actin11				PR1/EF1a	PR4/EF1a	NPR1/EF1a	WRKY29/EF1a	WRKY53/EF1a	WRKY6/EF1a
18 dag	5.37704e-09	9.81859e-05	6.97341e-11	0.0287507	0.939739	0.162602			18 dag	0.170611	3.87446e-05	2.85666e-07	1.97136e-05	3.20734e-05	0.651358
22 dag	5.02779e-05	0.975633	1.7904e-07	2.36292e-06	0.0162659	0.809095			22 dag	0.0401492	4.39414e-10	8.98289e-06	0.0976794	3.85111e-06	0.00668302
