# Supplementary material for: Use of BABA and INA As Activators of a Primed State in the Common Bean (Phaseolus vulgaris L.)
Source: Front Plant Sci. 2016 May 18;7:653. doi: 10.3389/fpls.2016.00653 (PMC4870254; doi:10.3389/fpls.2016.00653)
Supplement: Supplementary Table 2 — One-way ANOVA with Dunnett's post test at a significance value of 0.05. Statistically significant values are in bold. [file Table2.XLSX]

## Sheet: Hoja1
Supplementary Table 2. One-way ANOVA with Dunnett’s post test at a significance value of 0.05. Statistically significant values are in bold
	PR1/Actin11	PR4/Actin11	NPR1/Actin11	WRKY29/Actin11	WRKY53/Actin11	WRKY6/Actin11
16 dag	1	1	1	1	1	1
18 dag	< 0.0001	< 0.0001	< 0.0001	0.0846	0.0009	0.1261
22 dag	< 0.0001	< 0.0001	< 0.0001	0.1588	< 0.0001	0.0107
	PR1/EF1a	PR4/EF1a	NPR1/EF1a	WRKY29/EF1a	WRKY53/EF1a	WRKY6/EF1a
16 dag	1	1	1	1	1	1
18 dag	0.5102	0.0156	< 0.0001	0.0156	0.0024	0.5404
22 dag	< 0.0001	< 0.0001	< 0.0001	0.2378	< 0.0001	0.1648
